# Supplementary material for: Structure Determination, Mechanical Properties, Thermal Stability of Co2MoB4 and Fe2MoB4
Source: Materials (Basel). 2022 Apr 21;15(9):3031. doi: 10.3390/ma15093031 (PMC9102238; doi:10.3390/ma15093031)
Supplement: Supplementary file 1 [file materials-15-03031-s001.zip]

Archive with 1 entries (1 files):
- materials-1683738-supplementary.pdf
